# Supplementary material for: Co-regulation of the transcription controlling ATF2 phosphoswitch by JNK and p38
Source: Nat Commun. 2020 Nov 13;11:5769. doi: 10.1038/s41467-020-19582-3 (PMC7666158; doi:10.1038/s41467-020-19582-3)
Supplement: Supplementary file 4 — Supplementary Software 1 [file 41467_2020_19582_MOESM4_ESM.zip]

Archive with 2 entries (2 files):
- ReadMe.txt
- Bionetgen_JNK-p38-ATF2_model.bngl
