# Supplementary material for: Co-regulation of the transcription controlling ATF2 phosphoswitch by JNK and p38
Source: Nat Commun. 2020 Nov 13;11:5769. doi: 10.1038/s41467-020-19582-3 (PMC7666158; doi:10.1038/s41467-020-19582-3)
Supplement: Supplementary file 4 — Supplementary Software 1 [file 41467_2020_19582_MOESM4_ESM.zip › ReadMe.txt]

The model has been implemented within BioNetGen
The BioNetGen input file is named Bionetgen_JNK-p38-ATF2_model.bngl 


BNGL model execution instructions
---------------------------------

1)  Download BioNetGen from http://www.bionetgen.org for Mac, Windows or Linux 
and install the software following the step-by-step instructions provided in the tutorial. 
(This may require the installation of Perl and, optionally, Java.)
To facilitate model execution and analysis, you can also consider using 
RuleBender, which is the graphical interface for BioNetGen.

The model has been developed and tested under BioNetGen 2.4, in hope that
it will be compatible with later BioNetGen releases.

2) Run the BioNetGen engine with the following command:

  perl ..\BNG2.pl Bionetgen_JNK-p38-ATF2_model.bngl

or run the .bngl file within RuleBender. 

The Bionetgen_JNK-p38-ATF2_model.bngl file contains parameter for WT ATF2, and 
used for generating Figure_7b. 
Expected time of running is below 1 sec. 
