# Supplementary material for: Co-regulation of the transcription controlling ATF2 phosphoswitch by JNK and p38
Source: Nat Commun. 2020 Nov 13;11:5769. doi: 10.1038/s41467-020-19582-3 (PMC7666158; doi:10.1038/s41467-020-19582-3)
Supplement: Supplementary file 4 — Supplementary Software 1 [file 41467_2020_19582_MOESM4_ESM.zip › Bionetgen_JNK-p38-ATF2_model.bngl]

begin model
begin parameters 
	kon1 5.6			#WT: 5.6 JNK binding to ATF2 [uM-1*s-1]
	koff1 19.6  			#JNK release from ATF2 [s-1]
	kon2 17.2			#WT: 17.2, S90N: 77.1, MUT4: 1.2 #p38 binding to both ATF2 sites [uM-1*s-1]
	koff2 429   			#p38 release from both ATF2 sites [s-1]
	kon3 0.429			#WT: 0.429 p38 binding only at ATF2 D-site [uM-1*s-1]
	koff3 429			#p38 release only from ATF2 D-site [s-1]
	k1 3.52 			#CTR: 3.52, JNKIN8: 0 #JNK activity on T71->pT71 and T69->pT69 [s-1]
	k2 0.78				#CTR: 0.78, JNKIN8: 0, S90N: 0 #JNK activity on F-site (S90) [s-1]
	k3 8.2 				#p38 activity on T71->pT71, T69->pT69 and T69pT71->pT69pT71  [s-1]
	k4 1.67				#p38 activity on pT69T71->pT69pT71 [s-1]
	kstim7 0.00009074 		#MKK7 activity on JNK [s-1]
	dp1 0.000626 			#phosphatase activity on pp-JNK [s-1]
	kstim6 0.000116			#MKK6 activity on p38 [s-1] 
	dp2 0.00176 			#phosphatase activity on pp-p38 [s-1] 
	dp3 0.00954			#phosphatase activiy on ATF2 pT69 and pT71  [s-1] 
	dp4 0.00450			#phosphatase activity on ATF2 pS90  [s-1] 
	totJNK 1			#total concentration of JNK species [uM]
	totp38 2.65			#total concentration of p38 species [uM]
	totATF2 1			#total concentration of ATF2 species[uM]
end parameters

begin molecule types
	JNK(DRS,TY~0~p) 
    	p38(DRS,FRS,TY~0~p)
    	ATF2(D,T71~0~p,T69~0~p,F~0~p)   
end molecule types

begin seed species
    	JNK(DRS,TY~0) totJNK
    	p38(DRS,FRS,TY~0) totp38
    	ATF2(D,T71~0,T69~0,F~0) totATF2    
end seed species

begin observables
	Molecules pT69pT71 ATF2(T71~p,T69~p)
   	Molecules p38ATF2all p38(DRS!2,FRS!3,TY~p).ATF2(D!2,F~0!3),p38(DRS!2,FRS,TY~0).ATF2(D!2,F),p38(DRS!2,FRS,TY~p).ATF2(D!2,F~p)
  	Molecules ppp38 p38(TY~p)
  	Molecules ppJNK JNK(TY~p)
end observables

begin reaction rules
 #JNK and p38 phosphorylation and dephosphorylation, when it is not bound to ATF2
 	JNK(DRS,TY~0) -> JNK(DRS,TY~p) kstim7
 	JNK(DRS,TY~p) -> JNK(DRS,TY~0) dp1
 	p38(DRS,FRS,TY~0) -> p38(DRS,FRS,TY~p) kstim6
 	p38(DRS,FRS,TY~p) -> p38(DRS,FRS,TY~0) dp2
 #JNK-ATF2 binding
 	JNK(DRS) + ATF2(D) <-> JNK(DRS!1).ATF2(D!1) kon1,koff1
 #JNK-ATF2 phosphorylation 
 	JNK(DRS!1,TY~p).ATF2(D!1,T71~0,T69~0) -> JNK(DRS!1,TY~p).ATF2(D!1,T71~p,T69~0) k1
 	JNK(DRS!1,TY~p).ATF2(D!1,T71~p,T69~0) -> JNK(DRS!1,TY~p).ATF2(D!1,T71~p,T69~p) k1
 	JNK(DRS!1,TY~p).ATF2(D!1,T71~0,T69~0) -> JNK(DRS!1,TY~p).ATF2(D!1,T71~0,T69~p) k1
 	JNK(DRS!1,TY~p).ATF2(D!1,T71~0,T69~p) -> JNK(DRS!1,TY~p).ATF2(D!1,T71~p,T69~p) k1
 	JNK(DRS!1,TY~p).ATF2(D!1,F~0) -> JNK(DRS!1,TY~p).ATF2(D!1,F~p) k2
 #p38-ATF2 binding at both sites
 	p38(DRS,FRS,TY~p) + ATF2(D,F~0) <-> p38(DRS!2,FRS!3,TY~p).ATF2(D!2,F~0!3) kon2,koff2
 #p38-ATF2 binding only at D-site
 	p38(DRS,FRS,TY~0) + ATF2(D,F) <-> p38(DRS!2,FRS,TY~0).ATF2(D!2,F) kon3,koff3
 	p38(DRS,FRS,TY~p) + ATF2(D,F~p) <-> p38(DRS!2,FRS,TY~p).ATF2(D!2,F~p) kon3,koff3
 #p38-ATF2 phosphorylation  - when binds both sites
 	p38(DRS!2,FRS!3,TY~p).ATF2(D!2,T71~0,T69~0,F~0!3) -> p38(DRS!2,FRS!3,TY~p).ATF2(D!2,T71~p,T69~0,F~0!3) k3
 	p38(DRS!2,FRS!3,TY~p).ATF2(D!2,T71~p,T69~0,F~0!3) -> p38(DRS!2,FRS!3,TY~p).ATF2(D!2,T71~p,T69~p,F~0!3) k3
 	p38(DRS!2,FRS!3,TY~p).ATF2(D!2,T71~0,T69~0,F~0!3) -> p38(DRS!2,FRS!3,TY~p).ATF2(D!2,T71~0,T69~p,F~0!3) k3
 	p38(DRS!2,FRS!3,TY~p).ATF2(D!2,T71~0,T69~p,F~0!3) -> p38(DRS!2,FRS!3,TY~p).ATF2(D!2,T71~p,T69~p,F~0!3) k4
 #p38-ATF2 phosphorylation - when binds only D-site
 	p38(DRS!2,FRS,TY~p).ATF2(D!2,T71~0,T69~0,F~p) -> p38(DRS!2,FRS,TY~p).ATF2(D!2,T71~p,T69~0,F~p) k3
 	p38(DRS!2,FRS,TY~p).ATF2(D!2,T71~p,T69~0,F~p) -> p38(DRS!2,FRS,TY~p).ATF2(D!2,T71~p,T69~p,F~p) k3
 	p38(DRS!2,FRS,TY~p).ATF2(D!2,T71~0,T69~0,F~p) -> p38(DRS!2,FRS,TY~p).ATF2(D!2,T71~0,T69~p,F~p) k3
 	p38(DRS!2,FRS,TY~p).ATF2(D!2,T71~0,T69~p,F~p) -> p38(DRS!2,FRS,TY~p).ATF2(D!2,T71~p,T69~p,F~p) k4
 #ATF2 dephosphorylation
 	ATF2(T71~p) -> ATF2(T71~0) dp3
 	ATF2(T69~p) -> ATF2(T69~0) dp3
 	ATF2(F~p) -> ATF2(F~0) dp4
end reaction rules

end model

# generate reaction network
generate_network({overwrite=>1})
## actions ##
# Equilibration
setParameter("kstim7",0.000004695); # keq7 
setParameter("kstim6",0.0000174); # keq6
simulate({prefix=>"01",method=>"ode",t_start=>-20000,t_end=>0,n_steps=>10});
# Stimulation 
setParameter("kstim7",0.00009074); 
setParameter("kstim6",0.000116);
simulate({prefix=>"01",method=>"ode",t_start=>0,t_end=>2400,n_steps=>2400})
